# Supplementary material for: Engineering a SERS Sensing Nanoplatform with Self-Sterilization for Undifferentiated and Rapid Detection of Bacteria
Source: Biosensors (Basel). 2023 Jan 1;13(1):75. doi: 10.3390/bios13010075 (PMC9855742; doi:10.3390/bios13010075)
Supplement: Supplementary file 1 [file biosensors-13-00075-s001.zip]

Archive with 1 entries (1 files):
- biosensors-2108537-supplementary.pdf
